# Supplementary material for: Novel Nanomolar Allosteric Modulators of AMPA Receptor of Bis(pyrimidine) Series: Synthesis, Biotesting and SAR Analysis
Source: Molecules. 2022 Nov 26;27(23):8252. doi: 10.3390/molecules27238252 (PMC9741252; doi:10.3390/molecules27238252)
Supplement: Supplementary file 1 [file molecules-27-08252-s001.zip]

Archive with 1 entries (1 files):
- molecules-2038912-supplementary.pdf
